# Supplementary material for: Wax Composition of Serbian Dianthus spp. (Caryophyllaceae): Identification of New Metabolites and Chemotaxonomic Implications
Source: Plants (Basel). 2023 May 24;12(11):2094. doi: 10.3390/plants12112094 (PMC10255586; doi:10.3390/plants12112094)
Supplement: Supplementary file 1 [file plants-12-02094-s001.zip]

Archive with 1 entries (1 files):
- plants-2402794-supplementary.pdf
